# Supplementary material for: A Homozygous Deep Intronic Variant Causes Von Willebrand Factor Deficiency and Lack of Endothelial-Specific Secretory Organelles, Weibel–Palade Bodies
Source: Int J Mol Sci. 2022 Mar 13;23(6):3095. doi: 10.3390/ijms23063095 (PMC8950443; doi:10.3390/ijms23063095)
Supplement: Supplementary file 1 [file ijms-23-03095-s001.zip]

Archive with 1 entries (1 files):
- ijms-1603148-supplementary.pdf
